# Supplementary material for: AVPpred-BWR: antiviral peptides prediction via biological words representation
Source: Bioinformatics. 2025 Mar 27;41(4):btaf126. doi: 10.1093/bioinformatics/btaf126 (PMC11968319; doi:10.1093/bioinformatics/btaf126)
Supplement: btaf126_Supplementary_Data [file btaf126_supplementary_data.zip]

Archive with 1 entries (1 files):
- Supplementary materials for AVPpred-BWR_02162025.docx
